# Supplementary material for: Combustion Synthesis of Functionalized Carbonated Boron Nitride Nanoparticles and Their Potential Application in Boron Neutron Capture Therapy
Source: Materials (Basel). 2024 May 18;17(10):2438. doi: 10.3390/ma17102438 (PMC11122863; doi:10.3390/ma17102438)
Supplement: Supplementary file 1 [file materials-17-02438-s001.zip]

Archive with 1 entries (1 files):
- materials-2959146-supplementary.pdf
